# Supplementary material for: Investigating livestock management in the early Neolithic archaeological site of Cabecicos Negros (Almería, Spain) from the organic residue analysis in pottery
Source: Sci Rep. 2023 Mar 23;13:4797. doi: 10.1038/s41598-023-31036-6 (PMC10036527; doi:10.1038/s41598-023-31036-6)
Supplement: Supplementary file 2 — Supplementary Table 1. [file 41598_2023_31036_MOESM2_ESM.xlsx]

## Sheet: Sheet1
LAB CODE	SPECIES	AGE	SEX	SLAUGHTER	FEEDING	ORIGIN	δ13C (non-corrected)
							C16:0	C18:0	Δ13C
SDF01	Sus domesticus	5 months	M	May	Fodder	Vic, Barcelona	-20.92	-20.5	0.42
SDF02	Sus domesticus	5 months	F	October	Fodder	Pirinat-Granja Romanich (Vall d'en Bas, Girona)	-24.13	-21.59	2.54
SDF03	Sus domesticus	5 months	M	Mars	Fodder	Dpages (Olius, Lleida)	-24.61	-21.95	2.66
SDF04	Sus domesticus	5 months	M	Mars	Fodder	Dpages (Olius, Lleida)	-23.93	-22.19	1.74
SDF05	Sus domesticus	5 months	F	November	Fodder	Granja Adzerias (Cornudella del Montsant, Tarragona)	-24.7925	-22.63	2.16251
SDA06	Sus domesticus	22 months	F	January	Acorns, grasses, legumes and wild fruits	Dehesa Maladua (Jabugo, Extremadura)	-26.79	-26.14	0.65
SDA07	Sus domesticus	20 months	n/d	May	Acorns, grasses, legumes and wild fruits	Garrotxa, Girona	-25.61	-22.95	2.66
SDA08	Sus domesticus	20 months	n/d	May	Acorns, grasses, legumes and wild fruits	Garrotxa, Girona	-26.88	-24.57	2.31
SDA09	Sus domesticus	20 months	n/d	May	Acorns, grasses, legumes and wild fruits	Garrotxa, Girona	-23.16	-21.59	1.57
SDA10	Sus domesticus	20 months	n/d	May	Acorns, grasses, legumes and wild fruits	Garrotxa, Girona	-25.99	-23.85	2.14
SDA11	Sus domesticus	20 months	n/d	May	Acorns, grasses, legumes and wild fruits	Garrotxa, Girona	-27.19	-26.05	1.14
SDA12	Sus domesticus	20 months	n/d	May	Acorns, grasses, legumes and wild fruits	Garrotxa, Girona	-25.25	-24.48	0.77
SDA13	Sus domesticus	20 months	n/d	May	Acorns, grasses, legumes and wild fruits	Garrotxa, Girona	-25.52	-24.46	1.06
SDA14	Sus domesticus	20 months	n/d	May	Acorns, grasses, legumes and wild fruits	Garrotxa, Girona	-25.87	-24.63	1.24
SDA15	Sus domesticus	20 months	n/d	May	Acorns, grasses, legumes and wild fruits	Garrotxa, Girona	-27.67	-25.32	2.35
SDA16	Sus domesticus	20 months	n/d	May	Acorns, grasses, legumes and wild fruits	Garrotxa, Girona	-25.51	-25.87	-0.36
SDA17	Sus domesticus	20 months	n/d	May	Acorns, grasses, legumes and wild fruits	Garrotxa, Girona	-26.06	-25.02	1.04
SDA18	Sus domesticus	20 months	n/d	May	Acorns, grasses, legumes and wild fruits	Garrotxa, Girona	-27.69	-25.48	2.21
SDA19	Sus domesticus	20 months	n/d	May	Acorns, grasses, legumes and wild fruits	Garrotxa, Girona	-26.25	-24.05	2.2
SDA20	Sus domesticus	20 months	n/d	May	Acorns, grasses, legumes and wild fruits	Garrotxa, Girona	-25.39	-23.44	1.95
SDA21	Sus domesticus	20 months	n/d	May	Acorns, grasses, legumes and wild fruits	Garrotxa, Girona	-22.47	-20.45	2.02
SDA22	Sus domesticus	20 months	n/d	May	Acorns, grasses, legumes and wild fruits	Garrotxa, Girona	-25.94	-25.38	0.56
SDA23	Sus domesticus	20 months	n/d	May	Acorns, grasses, legumes and wild fruits	Garrotxa, Girona	-25.42	-24.21	1.21
SDA24	Sus domesticus	20 months	n/d	May	Acorns, grasses, legumes and wild fruits	Garrotxa, Girona	-27.39	-25.64	1.75
SDA25	Sus domesticus	20 months	n/d	May	Acorns, grasses, legumes and wild fruits	Garrotxa, Girona	-25.86	-23.31	2.55
SDA26	Sus domesticus	20 months	n/d	May	Acorns, grasses, legumes and wild fruits	Garrotxa, Girona	-20.92	-20.75	0.17
MEAN							-25.2774	-23.7115	1.56587
SG01	Sus scrofa	24 months	M	December	Wild food	Talamanca, Barcelona	-27.12	-25.33	1.79
SG02	Sus scrofa	18 months	F	November	Wild food	Vic, Barcelona	-27.3	-25.63	1.67
SG03	Sus scrofa	24 months	M	December	Wild food	Vélez-Blanco, Almería	-27.22	-25.17	0.924688
SG04	Sus scrofa	18 months	F	November	Wild food	Sabadell, Barcelona	-27.46	-26.65	0.81
SG05	Sus scrofa	18 months	F	November	Wild food	Sabadell, Barcelona	-28	-26.83	1.17
SG06	Sus scrofa	18 months	F	November	Wild food	Sant Cugat, Barcelona	-27.42	-26.56	0.86
SG07	Sus scrofa	18 months	F	November	Wild food	Sant Cugat, Barcelona	-27.89	-25.71	2.18
SG08	Sus scrofa	18 months	M	November	Wild food	Sant Cugat, Barcelona	-31.61	-32.15	-0.54
SG09	Sus scrofa	24 months	n/d	May	Wild food	Fornells de la Selva, Girona	-27.95	-27.64	0.31
SG10	Sus scrofa	24 months	n/d	May	Wild food	Fornells de la Selva, Girona	-24.75	-24.6	0.15
SG11	Sus scrofa	24 months	n/d	May	Wild food	Fornells de la Selva, Girona	-27.71	-26.34	1.37
SG12	Sus scrofa	24 months	n/d	May	Wild food	Fornells de la Selva, Girona	-30.03	-30.79	-0.76
SG13	Sus scrofa	24 months	n/d	May	Wild food	Fornells de la Selva, Girona	-28.74	-27.96	0.78
SG14	Sus scrofa	24 months	n/d	May	Wild food	Fornells de la Selva, Girona	-20.54	-21.37	-0.83
SG15	Sus scrofa	24 months	n/d	May	Wild food	Fornells de la Selva, Girona	-28.36	-28.4	-0.04
SG16	Sus scrofa	24 months	n/d	May	Wild food	Fornells de la Selva, Girona	-28.47	-28.61	-0.14
SG17	Sus scrofa	24 months	n/d	May	Wild food	Fornells de la Selva, Girona	-30.64	-30.38	0.26
SG18	Sus scrofa	24 months	n/d	May	Wild food	Fornells de la Selva, Girona	-27.33	-26.85	0.48
SG19	Sus scrofa	24 months	n/d	May	Wild food	Fornells de la Selva, Girona	-28.72	-27.22	1.5
SG20	Sus scrofa	24 months	n/d	May	Wild food	Fornells de la Selva, Girona	-30.04	-29.68	0.36
SG21	Sus scrofa	24 months	n/d	May	Wild food	Fornells de la Selva, Girona	-28.74	-28.18	0.56
SG22	Sus scrofa	24 months	n/d	May	Wild food	Fornells de la Selva, Girona	-23.52	-21.97	1.55
SG23	Sus scrofa	24 months	n/d	May	Wild food	Fornells de la Selva, Girona	-24.01	-25.89	-1.88
SG24	Sus scrofa	24 months	n/d	May	Wild food	Fornells de la Selva, Girona	-29.16	-32.44	-3.28
SG25	Sus scrofa	24 months	M	May	Wild food	Prades, Tarragona	-25.1	-27.9	-2.8
SG26	Sus scrofa	24 months	F	May	Wild food	Prades, Tarragona	-26.17	-26.57	-0.4
SG27	Sus scrofa	24 months	F	May	Wild food	Prades, Tarragona	-33.99	-35.39	-1.4
MEAN							-27.7033	-27.4893	0.172396
STable 1. Information on the referencial animal fat samples selected.
