# Supplementary material for: Investigating livestock management in the early Neolithic archaeological site of Cabecicos Negros (Almería, Spain) from the organic residue analysis in pottery
Source: Sci Rep. 2023 Mar 23;13:4797. doi: 10.1038/s41598-023-31036-6 (PMC10036527; doi:10.1038/s41598-023-31036-6)
Supplement: Supplementary file 3 — Supplementary Table 2. [file 41598_2023_31036_MOESM3_ESM.xlsx]

## Sheet: Sheet1
Source	Source values (‰)
	δ13C C16:0	δ13C C18:0	Δ13C
Bovine adipose fats
N	14	14	14
Mean	-26.4	-26.1	0.3
Standard deviation	0.94	0.76	0.56
Ovine adipose fats
N	24	24	24
Mean	-28.4	-30	-1.6
Standard deviation	2.87	3.29	0.93
Dairy fats
N	54	54	54
Mean	-27.4	-31.9	-4.5
Standard deviation	2.37	2.53	1.07
Stable 2. Summary of δ13C values of C16:0 and C18:0 n-alkanoic acids obtained from modern European authentic reference fats and oils (ovine adipose fats, bovine adipose fats and dairy fats) 23,54,59,60,61
